# Supplementary material for: The validation of the CTS-6 Evaluation Tool for diagnosing carpal tunnel syndrome (CTS) in Thai wheelchair users
Source: PLoS One. 2025 Mar 25;20(3):e0319158. doi: 10.1371/journal.pone.0319158 (PMC11936252; doi:10.1371/journal.pone.0319158)
Supplement: S1 Dataset — (XLSX) [file pone.0319158.s001.xlsx]

## Sheet: Count1
Reference_test	Handedness	Selfcare	Mobility	RespSphinctr
1	2	20	19	30
0	1	20	18	30
0	1	20	19	19
1	1	20	19	19
0	1	20	18	30
1	1	20	19	30
0	1	20	17	30
0	1	20	19	28
0	2	20	18	19
0	1	20	19	30
0	1	20	16	19
0	1	20	17	33
1	1	20	17	34
0	1	20	17	30
1	1	20	17	32
0	1	20	19	29
1	1	20	17	36
0	1	20	17	19
0	1	20	17	26
0	1	20	17	19
0	1	20	17	20
1	2	20	18	30
0	1	20	17	28
1	2	20	17	19
0	1	20	19	30
0	1	20	17	31
0	1	20	16	26
0	1	20	18	40
1	1	20	19	40
1	1	20	18	23
1	1	20	18	19
0	1	20	17	20
0	1	20	16	20
0	1	20	19	19
1	1	20	18	19
0	1	20	19	22
0	1	20	19	30
0	1	20	19	30
1	1	20	18	19
0	1	20	17	19
0	1	20	18	40
0	2	20	21	39
0	1	16	14	22
1	2	20	18	23
0	1	20	18	22
0	1	20	19	22
0	1	20	19	19
1	1	20	18	19
0	1	20	17	23
0	1	20	17	20
0	1	20	18	30
1	1	18	19	20
1	1	20	16	22
1	1	20	19	23

## Sheet: Count2
symptomatic_subgr	reference_test	BCTQ_symptom_score	BCTQ_functional_score	CTS6_score
1	0	11	8	5
0	0	11	8	0
0	0	11	8	4.5
1	1	11	8	4
0	0	13	8	0
1	1	21	8	16.5
0	0	11	8	0
0	0	11	8	0
0	0	11	8	0
0	0	28	8	0
0	0	11	8	0
1	1	24	8	12.5
0	0	11	8	0
1	1	34	8	11.5
0	0	11	8	0
1	1	38	27	21
0	0	11	8	0
0	0	11	8	0
0	0	11	8	4
0	0	11	8	0
1	1	15	8	12.5
0	0	16	8	0
1	0	11	8	3.5
0	0	11	8	0
0	0	11	8	0
0	0	11	8	0
0	0	11	8	0
1	1	14	8	12.5
1	1	22	16	21
1	1	11	8	3.5
0	0	11	8	0
0	0	11	8	0
1	1	13	8	5
1	1	12	8	3.5
1	1	11	8	4
0	0	11	8	0
0	0	11	8	0
1	1	13	8	7.5
0	0	11	8	0
0	0	11	8	0
0	0	11	8	0
0	0	11	8	0
1	1	19	8	12.5
0	0	11	8	9.5
1	0	11	8	3.5
1	1	14	8	7.5
0	0	11	8	0
0	0	11	8	0
0	0	11	8	0
1	1	21	8	3.5
0	0	11	8	0
1	1	13	8	8.5
0	0	11	8	5
0	0	11	8	4.5
1	1	11	8	4
0	0	11	8	0
1	1	11	8	12.5
0	0	11	8	0
0	0	11	8	0
0	0	11	8	0
0	0	11	8	0
1	0	28	8	5
0	0	11	8	0
1	1	20	8	12.5
1	1	34	8	11.5
1	1	38	27	21
0	0	11	8	4
0	0	11	8	0
0	0	11	8	0
1	1	17	8	12.5
0	0	11	8	0
1	0	11	8	8.5
0	0	11	8	0
0	0	11	8	0
0	0	11	8	4.5
0	0	11	8	0
1	1	13	8	17.5
1	1	22	16	12.5
1	1	11	8	8.5
0	0	11	8	0
0	0	11	8	0
0	0	11	8	8.5
0	0	11	8	5
0	0	11	8	4
0	0	11	8	0
0	0	11	8	0
0	0	11	8	0
0	0	11	8	0
0	0	11	8	0
0	0	11	8	0
1	1	19	8	7.5
0	0	11	8	0
0	0	11	8	4.5
1	1	11	8	3.5
1	1	14	8	12
0	0	11	8	0
0	0	11	8	0
0	0	11	8	0
1	1	20	8	9
1	1	11	8	4
1	1	11	8	3.5
